# Supplementary material for: Multiplex PCR and Next Generation Sequencing for the Non-Invasive Detection of Bladder Cancer
Source: PLoS One. 2016 Feb 22;11(2):e0149756. doi: 10.1371/journal.pone.0149756 (PMC4762704; doi:10.1371/journal.pone.0149756)
Supplement: S1 Table — (XLSX) [file pone.0149756.s004.xlsx]

## Sheet: Sheet1
Gene	forward	reverse
FGFR3	ACACTGACGACATGGTTCTACACATGTCTTTGCAGCCGAGGA	TACGGTAGCAGAGACTTGGTCTGGCAGCTCAGAACCTGGTAT
FGFR3	ACACTGACGACATGGTTCTACAGTGACCGAGGACAACGTGAT	TACGGTAGCAGAGACTTGGTCTTCGGTCAAACAAGGCCTCAG
FGFR3	ACACTGACGACATGGTTCTACACCCTGAGCGTCATCTGCC	TACGGTAGCAGAGACTTGGTCTACCTTGCTGCCATTCACCTC
HRAS	ACACTGACGACATGGTTCTACAGCGCCAGGCTCACCTCTAT	TACGGTAGCAGAGACTTGGTCTCTGGGCCTGGCTGAGCA
HRAS	ACACTGACGACATGGTTCTACAACTGGTGGATGTCCTCAAAAGA	TACGGTAGCAGAGACTTGGTCTAGAGGCTGGCTGTGTGAACT
KDM6A	ACACTGACGACATGGTTCTACAACACAACCAGCATTTACTTTTCCT	TACGGTAGCAGAGACTTGGTCTATTGGCCAAAGGCTGCCC
TP53	ACACTGACGACATGGTTCTACAGGCAACTGACCGTGCAAGT	TACGGTAGCAGAGACTTGGTCTTGCTGTCCCCGGACGATATT
TP53	ACACTGACGACATGGTTCTACAAAGAAGCCCAGACGGAAACC	TACGGTAGCAGAGACTTGGTCTTCACCCATCTACAGTCCCCC
TP53	ACACTGACGACATGGTTCTACAAACCCCTCCTCCCAGAGAC	TACGGTAGCAGAGACTTGGTCTCCAGGCCTCTGATTCCTCAC
TP53	ACACTGACGACATGGTTCTACATATGGAAGAAATCGGTAAGAGGTGG	TACGGTAGCAGAGACTTGGTCTATCTTGGGCCTGTGTTATCTCC
TP53	ACACTGACGACATGGTTCTACACTGAGGCATAACTGCACCCT	TACGGTAGCAGAGACTTGGTCTTCCTTACTGCCTCTTGCTTCTC
TP53	ACACTGACGACATGGTTCTACAGCTGCTCACCATCGCTATCT	TACGGTAGCAGAGACTTGGTCTTACTCCCCTGCCCTCAACAA
PIK3CA	ACACTGACGACATGGTTCTACACATCTGTGAATCCAGAGGGGAA	TACGGTAGCAGAGACTTGGTCTAGCACTTACCTGTGACTCCAT
PIK3CA	ACACTGACGACATGGTTCTACAACATTCGAAAGACCCTAGCCTT	TACGGTAGCAGAGACTTGGTCTAATCGGTCTTTGCCTGCTGA
RXRA	ACACTGACGACATGGTTCTACACTCACCAGACCTGTTCCCTG	TACGGTAGCAGAGACTTGGTCTCCCGCAGGCCTAAGTCATTT
TERT	ACACTGACGACATGGTTCTACAAGTGGATTCGCGGGCACAGA	TACGGTAGCAGAGACTTGGTCTCAGCGCTGCCTGAAACTC
	Primer sequences.
