# Supplementary material for: Multiplex PCR and Next Generation Sequencing for the Non-Invasive Detection of Bladder Cancer
Source: PLoS One. 2016 Feb 22;11(2):e0149756. doi: 10.1371/journal.pone.0149756 (PMC4762704; doi:10.1371/journal.pone.0149756)
Supplement: S3 Table — (XLSX) [file pone.0149756.s006.xlsx]

## Sheet: Sheet1
MUTATION	GENE	COSMIC	cDNA	Protein	Type			mean read depth	stdev (read depth)
chr11_534288_T	HRAS	COSM483	c.35G>T	p.G12V	Substitution - Missense			6993	4029
chr17_7577082_T	TP53	COSM43919	c.856G>T	p.E286*	Substitution - Nonsense			4071	2278
chr17_7577085_T	TP53	COSM44388	c.853G>T	p.E285*	Substitution - Nonsense			4071	2278
chr17_7577121_A	TP53	COSM10659	c.817C>T	p.R273C	Substitution - Missense			4060	2281
chr17_7577538_T	TP53	COSM6549	c.743G>T	p.R248L	Substitution - Missense			5113	3057
chr17_7577543_T	TP53	COSM46136	c.738G>T	p.M246I	Substitution - Missense			5092	3064
chr17_7578211_T	TP53	COSM43650	c.638G>T	p.R213L	Substitution - Missense			10776	4926
chr17_7578253_A	TP53	COSM43989	c.596G>A	p.G199E	Substitution - Missense			10789	4925
chr17_7578275_A	TP53	COSM44111	c.574C>A	p.Q192K	Substitution - Missense			10822	4925
chr17_7578392_T	TP53	COSM43597	c.538G>T	p.E180*	Substitution - Nonsense			13044	5654
chr17_7578419_T	TP53	COSM10996	c.511G>T	p.E171*	Substitution - Nonsense			13017	5633
chr17_7578449_A	TP53	COSM249095	c.481G>A	p.A161T	Substitution - Missense			13018	5634
chr17_7578490_G	TP53	COSM44309	c.440T>G	p.V147G	Substitution - Missense			13025	5632
chr3_178936082_A	PIK3CA	COSM760	c.1624G>A	p.E542K	Substitution - Missense			116	204
chr3_178936091_A	PIK3CA	COSM763	c.1633G>A	p.E545K	Substitution - Missense			116	204
chr3_178936091_C	PIK3CA	COSM27133	c.1633G>C	p.E545Q	Substitution - Missense			116	204
chr3_178952085_G	PIK3CA	COSM775	c.3140A>G	p.H1047R	Substitution - Missense			1666	1185
chr3_178952085_T	PIK3CA	COSM776	c.3140A>T	p.H1047L	Substitution - Missense			1666	1185
chr3_178952090_C	PIK3CA	COSM12597	c.3145G>C	p.G1049R	Substitution - Missense			1667	1185
chr4_1803564_T	FGFR3	COSM714	c.742C>T	p.R248C	Substitution - Missense			6762	5773
chr4_1803568_G	FGFR3	COSM715	c.746C>G	p.S249C	Substitution - Missense			6762	5773
chr4_1806099_G	FGFR3	COSM718	c.1118A>G	p.Y373C	Substitution - Missense			4198	2457
chr4_1806112_T	FGFR3	COSM3775711	c.1137C>T	p.L379L	Substitution - coding silent			4200	2457
chr4_1806131_C	FGFR3	COSM724	c.1150T>C	p.F384L	Substitution - Missense			4203	2457
chr4_1807889_G	FGFR3	COSM719	c.1948A>G	p.K650E	Substitution - Missense			5218	3288
chr4_1807890_C	FGFR3	COSM731	c.1949A>C	p.K650T	Substitution - Missense			5218	3288
chr9_137328351_A	RXRA	COSM1314611	c.1280C>A	p.S427Y	Substitution - Missense			10019	5274
chr9_137328351_T	RXRA	COSM1314610	c.1280C>T	p.S427F	Substitution - Missense			10019	5274
chr5_1295228_A	TERT	COSM1716563	c.1-124C>A	NA	Intronic			3556	2151
chr5_1295228_T	TERT	COSM1716558	c.1-124C>T	NA	Intronic			3556	2151
chr5_1295242_A	TERT	COSM1716560	c.1-139_1-138CC>TT	NA	Intronic			3557	2151
chr5_1295243_A	TERT	COSM1716560	c.1-139_1-138CC>TT	NA	Intronic			3557	2151
chr5_1295250_A	TERT	COSM1716559	c.1-146C>T	NA	Intronic			3558	2151
