# Supplementary material for: Multiplex PCR and Next Generation Sequencing for the Non-Invasive Detection of Bladder Cancer
Source: PLoS One. 2016 Feb 22;11(2):e0149756. doi: 10.1371/journal.pone.0149756 (PMC4762704; doi:10.1371/journal.pone.0149756)
Supplement: S4 Table — (XLSX) [file pone.0149756.s007.xlsx]

## Sheet: Sheet1
No. of tumours	Largest tumour (cm)	Mutations detected (0=neg, 1=pos)
1	0.2	1
1	0.2	1
1	0.2	1
1	0.5	0
2	0.5	1
1	0.5	0
1	0.5	0
5	0.5	1
1	1	0
1	1	1
1	1	1
2	1	1
1	1	1
2	1	0
1	1	1
2	1	1
3	1	1
1	1	1
1	1	1
4	1	0
2	1.5	1
1	1.5	0
1	1.5	1
1	1.5	1
1	1.5	1
1	1.5	1
1	1.5	1
1	1.5	1
1	1.5	0
1	1.5	1
1	1.5	0
1	1.5	1
1	1.5	1
1	2	0
1	2	0
3	2	1
1	2	0
2	2	0
1	2	1
1	2	1
4	2	1
1	2	1
2	2	1
2	2	0
3	2	1
4	2	1
1	2	1
1	2	0
1	2	0
2	2	1
1	2	0
1	2	1
1	2	1
1	2	0
1	2.5	1
2	2.5	0
6	2.5	1
8	2.5	1
1	2.5	1
3	3	1
1	3	0
1	3	0
2	3	1
1	3	1
1	3	1
1	3	1
2	3	1
2	3	1
1	3	1
4	3	1
1	3	0
1	3	1
1	3	1
1	3	1
1	3	0
1	3	1
1	3	1
1	3	1
1	3	0
3	3	1
1	3.5	0
1	3.5	1
4	3.5	1
1	3.5	1
1	4	1
2	4	1
1	4	1
6	4	1
1	4	0
1	4	0
1	5	0
10	5	0
1	5	1
3	5	1
10	5	1
10	5	0
1	5	1
1	5	1
1	5	1
1	5	1
1	5	1
1	6	1
1	6	1
3	6	1
1	6	0
3	7	1
1	7	0
1	7	1
12	8	1
1	8	1
8	8	1
1	8	0
2	8	1
1	8.5	0
9	9	1
1	10	0
1	10	1
1	13	1
1	Not recorded	1
Not recorded	Not recorded	0
